# Supplementary material for: Musculoskeletal surgeons have implicit bias towards the biomedical paradigm of human illness
Source: PLoS One. 2024 Oct 24;19(10):e0310119. doi: 10.1371/journal.pone.0310119 (PMC11500957; doi:10.1371/journal.pone.0310119)
Supplement: S1 Dataset — (XLS) [file pone.0310119.s001.xls]

## Sheet: Sheet1
0.168394	7	5	7	5		Other				10
0.851124	5	2	5	7		Other				-2.5
-0.994676	7	2	4	3		Other				-10
-0.163434	8	7	4	3		Other				5
0.243851	1	1	3	4		Other				-27.5
0.541565	5	7	4	4		Other				0
-0.02568						Other
0.237508	8	9	7	7	1	Europe	6-10	1	trauma	27.5
-0.761368	3	2	1	3	1	USA	>20	1	general ortho	-27.5
0.311225	3	7	7	7	1	Europe	6-10	1	trauma	10
-0.643999	8	8	2	5	1	USA	6-10	0	hand/wrist	7.5
0.196582	9	6	9	9	1	USA	11-20	1	hand/wrist	32.5
0.507027	10	10	10	10	1	USA	>20	0	general ortho	50
-0.676866	7	3	7	7	1	USA	11-20	0	trauma	10
-0.4015	8	9	3	5	1	USA	6-10	1	hand/wrist	12.5
0.0208229	10	10	5	5	1	USA	11-20	1	shoulder/elbow	25
-0.675787	8	8	8	5	1	USA	11-20	1	shoulder/elbow	22.5
-0.663242	9	9	6	8	1	USA	11-20	1	hand/wrist	30
-0.457132	7	7	8	8	1	Europe	6-10	0	shoulder/elbow	25
-0.840394	5	6	7	6	1	Other	0-5	1	trauma	10
0.515142	10	10	2	5	0	Europe	>20	1	trauma	17.5
-0.708242	8	7	2	2	1	Europe	>20	1	trauma	-2.5
-0.572581	7	8	7	8	1	Europe	11-20	1	trauma	25
-0.298482	7	7	3	7	1	Europe	0-5	0	general ortho	10
0.939029	6	9	4	6	1	Other	0-5	1	general ortho	12.5
0.188014	8	6	6	5	1	USA	>20	1	hand/wrist	12.5
-0.441987	9	9	0	0	1	USA	11-20	1	hand/wrist	-5
0.798656	2	10	4	3	1	USA	11-20	0	hand/wrist	-2.5
0.829351	8	8	7	6	0	USA	0-5	1	hand/wrist	22.5
0.642004	8	9	0	1	1	Europe	>20	1	trauma	-5
-0.793651	5	8	4	5	1	USA	>20	1	general ortho	5
0.50409	5	7	5	7	1	Other	>20	1	trauma	10
-0.325257	8	5	4	3	1	USA	6-10	0	shoulder/elbow	0
-1.18172	5	8	7	5	1	Europe	>20	1	shoulder/elbow	12.5
0.628831	9	9	1	5	1	Europe	>20	1	hand/wrist	10
-0.403784	8	9	7	3	1	USA	0-5	1	trauma	17.5
-0.1032	9	9	9	8	1	USA	>20	0	general ortho	37.5
-0.484663	8	8	3	8	1	Europe	>20	1	trauma	17.5
-0.0973694	3	7	6	8	1	Europe	0-5	1	general ortho	10
0.82807	10	10	0	4	1	USA	0-5	0	general ortho	10
-0.450849	9	9	3	3	1	Europe	0-5	1	general ortho	10
-0.0425537	7	7	5	3	0	Europe	11-20	1	hand/wrist	5
0.471159	6	9	5	2	0	Europe	11-20	1	trauma	5
0.0623238	10	10	9	8	1	USA	11-20	1	trauma	42.5
-0.89722	2	2	5	7	1	Europe	11-20	1	trauma	-10
-0.433917	9	9	6	6	1	USA	>20	1	hand/wrist	25
0.48606	10	10	7	8	1	USA	0-5	0	hand/wrist	37.5
-0.54988	9	8	5	5	1	USA	6-10	1	trauma	17.5
-0.637874	7	7	4	6	1	Other	11-20	1	shoulder/elbow	10
0.11996	8	8	5	6	0	USA	>20	1	hand/wrist	17.5
-0.438672	10	10	8	7	1	USA	11-20	1	hand/wrist	37.5
-0.534462	9	9	7	6	1	USA	6-10	1	general ortho	27.5
0.762373	10	8	4	4	1	Other	11-20	1	shoulder/elbow	15
-1.03606	8	9	4	4	1	USA	>20	1	general ortho	12.5
-0.458131	7	8	3	4	1	Other	0-5	1	general ortho	5
-0.43782	8	4	4	5	1	Other	11-20	1	trauma	2.5
0.0363128	10	8	8	8	1	USA	6-10	1	trauma	35
1.11647	10	10	1	5	0	Europe	11-20	1	trauma	15
-0.229654	10	7	3	6	0	Europe	>20	1	trauma	15
0.346917	10	10	8	7	1	USA	11-20	1	general ortho	37.5
-0.97973	9	9	9	7	1	USA	11-20	1	hand/wrist	35
-1.03471	5	5	3	3	1	Europe	0-5	1	trauma	-10
0.55949	7	9	5	8	1	USA	0-5	1	hand/wrist	22.5
0.239257	8	8	3	4	1	Europe	6-10	1	trauma	7.5
-0.155403	8	8	4	2	1	Europe	11-20	1	trauma	5
1.04208	10	10	2	1	1	Europe	>20	1	general ortho	7.5
-0.213779	9	9	3	1	1	USA	>20	0	hand/wrist	5
-0.752739	8	5	3	4	1	Europe	6-10	1	trauma	0
-0.527681	3	7	5	3	1	Europe	11-20	1	trauma	-5
0.0252997	8	8	5	8	1	Europe	0-5	1	hand/wrist	22.5
0.377866	7	7	7	4	1	USA	11-20	1	hand/wrist	12.5
0.0177514	8	8	8	7	1	USA	>20	0	general ortho	27.5
0.275565	7	9	8	6	1	USA	>20	0	hand/wrist	25
-0.460571	6	8	3	10	1	USA	11-20	1	hand/wrist	17.5
-0.737339	9	8	9	9	1	USA	11-20	0	hand/wrist	37.5
-0.25782	4	8	7	10	1	USA	>20	1	hand/wrist	22.5
-0.515045	9	9	4	8	1	USA	>20	1	hand/wrist	25
-0.456318	10	9	9	7	1	USA	11-20	1	hand/wrist	37.5
-0.159381	2	7	7	7	1	Other	11-20	1	trauma	7.5
-0.932212	5	7	6	3	1	USA	>20	1	trauma	2.5
-0.289094	8	10	6	4	1	USA	6-10	1	trauma	20
1.07963	10	8	3	5	1	USA	6-10	1	shoulder/elbow	15
-0.261597	8	8	4	6	1	USA	0-5	0	general ortho	15
-1.01003	7	2	3	4	1	Europe	>20	1	trauma	-10
0.149341	10	10	10	8	1	USA	6-10	0	hand/wrist	45
0.0328961	5	2	5	7	1	USA	0-5	1	trauma	-2.5
-0.913127	8	8	9	9	1	USA	>20	1	hand/wrist	35
-0.417795	9	9	6	6	1	USA	0-5	1	hand/wrist	25
0.149031	8	8	2	2	1	USA	>20	0	general ortho	0
-0.275402	7	7	6	6	1	USA	0-5	1	trauma	15
-0.140491	5	6	9	9	0	USA	6-10	1	general ortho	22.5
-0.588784	9	9	8	3	1	Europe	>20	0	general ortho	22.5
-0.383676	8	10	5	6	1	USA	11-20	1	hand/wrist	22.5
-0.572784	5	5	4	5	1	USA	0-5	1	hand/wrist	-2.5
-0.165046	9	8	4	6	1	USA	6-10	1	general ortho	17.5
0.0870115	7	8	7	8	1	USA	>20	0	shoulder/elbow	25
-0.383276	9	9	6	5	1	USA	>20	1	hand/wrist	22.5
0.697838	9	9	6	7	1	USA	>20	1	hand/wrist	27.5
-0.786687	10	8	1	3	1	USA	11-20	1	hand/wrist	5
-0.399954	10	10	3	7	1	Europe	>20	1	shoulder/elbow	25
0.0757998	7	7	4	5	1	Europe	6-10	1	hand/wrist	7.5
0.14269	3	3	6	6	1	Europe	0-5	0	general ortho	-5
0.255422	7	6	3	3	1	Europe	6-10	1	trauma	-2.5
-0.574172	9	7	3	8	1	Europe	11-20	1	trauma	17.5
-0.812845	8	8	2	3	1	Europe	11-20	1	hand/wrist	2.5
-0.720881	8	8	5	7	1	USA	>20	0	hand/wrist	20
-0.118398	9	9	7	5	1	Europe	>20	1	trauma	25
-0.621735	7	5	3	5	1	USA	11-20	1	trauma	0
-0.70929	9	6	3	5	1	Europe	11-20	1	trauma	7.5
0.312646	10	10	4	4	1	USA	6-10	0	hand/wrist	20
-0.315058	10	10	0	1	1	Europe	>20	1	trauma	2.5
-0.690042	10	10	7	9	0	USA	0-5	1	hand/wrist	40
0.214019	8	8	3	1	1	Other	11-20	1	trauma	0
-0.719594	8	8	2	7	1	Europe	>20	1	trauma	12.5
-0.583532	10	7	8	6	1	USA	6-10	0	hand/wrist	27.5
0.19316	10	8	2	2	1	Europe	11-20	1	shoulder/elbow	5
-0.42359	9	6	6	8	1	USA	>20	1	hand/wrist	22.5
-0.556023	9	7	7	6	1	USA	11-20	1	hand/wrist	22.5
-0.127051	5	5	5	5	1	Other	11-20	1	trauma	0
-1.31059	6	6	4	4	1	USA	11-20	1	trauma	0
0.137773	5	4	5	5	1	Europe	11-20	1	hand/wrist	-2.5
-0.123566	10	10	7	5	1	Other	6-10	1	trauma	30
-0.0556141	10	8	5	9	1	Other	>20	1	trauma	30
-0.428005	8	8	5	4	1	Europe	11-20	1	trauma	12.5
-0.623236	8	8	4	6	1	Europe	6-10	1	general ortho	15
-0.43833	9	8	3	3	1	Europe	>20	1	trauma	7.5
-0.491343	6	4	3	3	1	Europe	>20	1	shoulder/elbow	-10
-0.476589	9	9	5	7	1	USA	6-10	1	hand/wrist	25
0.849179	9	8	1	6	1	USA	11-20	0	trauma	10
0.406919	10	10	8	5	0	USA	11-20	1	general ortho	32.5
-0.589014	9	10	7	4	1	Other	0-5	1	trauma	25
0.569006	8	10	5	5	1	Europe	>20	1	trauma	20
0.786746	6	9	6	3	0	USA	0-5	1	shoulder/elbow	10
0.763971	10	10	7	10	1	USA	0-5	1	hand/wrist	42.5
-0.0781828	9	8	8	5	1	USA	11-20	1	trauma	25
-0.386967	7	7	7	5	0	USA	6-10	1	shoulder/elbow	15
0.137755	5	5	5	5	1	USA	0-5	1	shoulder/elbow	0
0.23112	8	8	8	8	1	Europe	0-5	1	hand/wrist	30
0.0320625	9	8	6	7	1	USA	11-20	1	hand/wrist	25
-0.0329938	3	8	8	5	1	USA	0-5	1	trauma	10
-0.00844309	8	9	5	7	1	USA	>20	1	trauma	22.5
0.0459201	6	3	3	8	1	Europe	6-10	1	trauma	0
-0.0833582	1	3	5	7	1	USA	>20	1	trauma	-10
0.0694966	8	9	6	9	0	USA	11-20	1	trauma	30
0.364093	8	5	7	7	1	USA	6-10	1	hand/wrist	17.5
-0.498454	6	10	10	5	1	USA	>20	0	general ortho	27.5
0.0614202	7	7	9	8	1	USA	11-20	1	trauma	27.5
-0.592388	7	7	3	3	1	Europe	11-20	1	trauma	0
-0.472047	10	10	0	0	1	Europe	0-5	0	hand/wrist	0
-0.0589403	9	8	2	6	1	USA	11-20	1	trauma	12.5
-0.447193	6	6	4	4	1	Other	6-10	1	trauma	0
0.111864	9	9	5	5	1	USA	>20	1	hand/wrist	20
-0.135508	7	9	8	9	1	Europe	6-10	1	trauma	32.5
0.652418	7	8	8	4	0	USA	11-20	1	trauma	17.5
0.199891	9	9	5	3	1	Europe	0-5	1	general ortho	15
-0.365334	10	10	0	2	1	Other	11-20	1	trauma	5
-0.563562	9	9	1	3	1	Europe	11-20	1	general ortho	5
-0.376874	8	8	1	4	0	Other	>20	0	shoulder/elbow	2.5
-1.09349	8	10	8	8	1	USA	11-20	0	hand/wrist	35
-0.696369	7	7	7	7	1	Other	6-10	1	hand/wrist	20
0.168619	8	8	3	2	1	Other	0-5	1	trauma	2.5
-0.923849	4	3	2	5	1	Europe	6-10	1	trauma	-15
-0.242569	10	10	5	5	1	USA	6-10	1	shoulder/elbow	25
